# Supplementary material for: The Latent Dimensionality of Physical and Technical Performance Across Three Youth Soccer Tiers
Source: J Funct Morphol Kinesiol. 2026 Apr 28;11(2):177. doi: 10.3390/jfmk11020177 (PMC13214771; doi:10.3390/jfmk11020177)
Supplement: Supplementary file 1 [file jfmk-11-00177-s001.zip]

Archive with 1 entries (1 files):
- jfmk-4279593-supplementary.pdf
